# Supplementary material for: The density and biomass of mesozooplankton and ichthyoplankton in the Negro and the Amazon Rivers during the rainy season: the ecological importance of the confluence boundary
Source: PeerJ. 2017 May 11;5:e3308. doi: 10.7717/peerj.3308 (PMC5429737; doi:10.7717/peerj.3308)
Supplement: Data S1 — Biological data includes density of cladocerans, copepods, insect larvae and fish larvae. Environmental data includes water temperature, Secchi depth, and the concentrations of chlorophyll-a (chl-a) and particulate organic carbon (POC) and nitrogen (PON). [file peerj-05-3308-s004.xlsx]

## Sheet: Biological data_Raw
Density (inds/m3)
			Cladocerans																											Coepods
Date (mm/dd/yy)	Site	Time	A. incredibilis	Biapertura sp.	B. hagmanni	B. longirostris	B. brandorffi	B. deitersi	B. negrensis	C. cornuta	C. evrinotus	C. sphaericus	D. gessneri	D. birgei	D. polyspina	D. spinulosum	Ephemeroporous sp.	E. brasiliensis	H. amazonicum	I. spinifer	K. latissima	L. propinqva?	M. laticornis	Macrothrix sp.	M. minuta	M. reticulata	M. macleayi	Plevroxus sp.		A. acicularis	Argyrodiaptomus sp.	D. coronatus	D. ohlei	D. pearsei	N. simillimus	Notodiaptomus sp.	R. calatus	R. retroflexus	Co. Calano.	Ectocyclops sp.	Ergaselidae	Eucyclops sp.	M. longisetus	M. meridianus	M. cf. brauni	M. cf. alius	M. cf. auceps	M. brasilianus	M. ceibaensis
2012-03-08	St. 1	Day	0	0	6.13352	0	0	27.6008	0	55.2017	0	0	0	0	247.207	0	0	0	0	9.20028	0	0	0	0	73.6023	0	0	0		0	0	6.13352	15.3338	39.8679	0	0	0	0	202.406	3.06676	0	0	12.267	9.20028	0	3.06676	3.06676	0	0
2012-03-08	St. 2	Day	0	0	6.4402	0	0	3.68011	0	25.7608	0.920028	0	0.920028	0	138.043	0	0	0.920028	0	6.4402	0	0	0	0	23.0007	0.920028	0	0		0	0	3.68011	0	7.36023	0.920028	0	0	0	60.7219	1.84006	0	0	0	3.68011	0	0	0	0	0
2012-03-08	St. 3	Day	0	0	61.3352	107.337	0	171.739	0	82.8025	0	0	0	0	627.607	0	0	0	0	3.06676	0	0	0	0	24.5341	0	0	0		0	0	3.06676	0	42.9347	0	9.20028	3.06676	0	205.473	0	0	0	0	0	0	0	0	6.13352	0
2012-03-08	St. 4	Day	10.2225	0	102.225	20.4451	30.6676	899.583	0	92.0028	0	0	0	0	1577.05	0	40.8901	0	0	0	0	10.2225	0	0	10.2225	0	0	0		10.2225	0	0	0	132.893	0	0	0	0	991.586	0	0	0	0	0	0	0	0	0	0
2012-03-08	St. 5	Day	0	16.6539	208.174	433.002	33.3079	1174.1	0	116.578	0	0	0	0	1179.47	0	0	0	8.32697	16.6539	0	0	0	8.32697	16.6539	0	0	0		0	0	0	0	124.905	0	0	0	0	591.215	0	0	0	0	0	0	0	0	0	0
2012-03-08	St. 1	Night	0	0	14.3754	0	0	31.626	0	69.0021	0	2.87509	0	0	595.13	0	0	2.87509	0	5.75018	0	0	0	0	86.2527	0	0	2.87509		0	0	2.87509	8.62527	25.8758	0	0	0	0	138.004	11.5004	0	0	2.87509	5.75018	0	0	0	0	0
2012-03-08	St. 2	Night	0	0	7.36023	3.68011	0	7.36023	0	22.0807	0	0	1.84006	0	59.5216	0	0	0	0	1.84006	0	0	1.84006	0	7.36023	0	0	0		0	3.68011	1.84006	0	14.7205	0	1.84006	0	0	25.7608	0	0	0	11.0403	0	1.84006	0	0	0	0
2012-03-08	St. 3	Night	0	0	39.8089	26.5393	4.42321	141.543	0	53.0786	0	0	0	0	118.311	4.42321	0	0	0	0	0	0	0	0	30.9625	4.42321	0	0		0	4.42321	0	0	35.3857	0	4.42321	0	0	57.5018	0	0	0	4.42321	0	0	0	0	0	0
2012-03-08	St. 4	Night	0	0	340.41	0	9.20028	846.426	0	36.8011	0	0	0	9.20028	410.412	0	9.20028	0	0	0	0	0	0	0	36.8011	0	0	0		0	0	0	0	64.402	0	0	0	0	644.02	0	0	0	0	0	0	0	0	0	0
2012-03-08	St. 5	Night	0	0	254.74	48.9885	4.89885	338.021	0	34.292	0	0	0	0	408.706	0	4.89885	0	0	9.7977	0	0	0	0	4.89885	0	4.89885	0		0	0	4.89885	4.89885	48.9885	4.89885	0	0	0	269.437	9.7977	0	0	9.7977	0	0	0	0	0	0
2012-03-10	St. 1	Day	0	0	20.1256	8.62527	0	66.127	0	54.6267	0	2.87509	0	0	519.008	2.87509	0	0	0	2.87509	0	0	0	0	83.3776	0	0	0		2.87509	5.75018	0	5.75018	25.8758	0	0	0	0	184.006	2.87509	2.87509	0	0	11.5004	0	0	0	0	0
2012-03-10	St. 2	Day	0	0	7.36023	7.36023	0	11.0403	0	33.121	0	0	0	0	128.882	0	0	0	0	3.68011	0	0	0	0	18.4006	0	0	0		0	0	3.68011	0	1.84006	0	5.52017	0	0	44.1614	0	0	0	0	0	0	0	0	0	1.84006
2012-03-10	St. 3	Day	0	0	230.007	245.341	15.3338	989.03	0	306.676	0	0	0	0	507.006	0	0	0	0	0	0	0	0	0	46.0014	0	0	0		0	0	0	0	191.673	7.6669	0	0	0	567.351	0	0	7.6669	0	15.3338	0	0	0	0	0
2012-03-10	St. 4	Day	0	0	53.6683	199.339	0	828.025	0	122.67	0	0	0	0	327.675	0	46.0014	0	0	0	0	0	0	0	0	0	0	0		0	0	0	0	15.3338	0	0	0	0	199.339	0	0	0	0	0	0	0	0	0	0
2012-03-10	St. 5	Day	0	0	368.649	297.298	0	1224.87	0	202.163	0	0	0	0	372.73	0	0	0	0	0	0	0	0	0	23.7838	0	0	0		0	0	0	0	23.7838	0	0	0	11.8919	261.622	0	0	0	0	11.8919	0	0	0	0	0
2012-03-10	St. 1	Night	0	0	84.3359	23.0007	0	99.6697	0	145.671	0	0	15.3338	0	603.349	0	0	0	0	7.6669	0	0	0	0	84.3359	0	0	0		0	7.6669	0	0	30.6676	7.6669	7.6669	0	0	260.675	0	0	7.6669	0	0	0	0	0	0	0
2012-03-10	St. 2	Night	0	0	28.6974	19.1316	4.7829	66.9606	0	100.441	0	0	0	0	426.849	0	0	0	0	14.3487	0	0	0	0	47.829	0	0	0		0	0	9.56581	9.56581	9.56581	0	9.56581	0	0	143.487	0	0	0	0	0	0	0	0	0	0
2012-03-10	St. 3	Night	11.058	0	77.4062	116.109	0	525.257	0	105.051	0	0	0	0	447.987	0	0	0	11.058	0	0	0	0	0	16.587	5.52902	0	0		5.52902	11.058	5.52902	0	16.587	0	0	0	0	182.458	0	0	0	0	0	0	0	0	0	0
2012-03-10	St. 4	Night	0	0	130.337	92.0028	7.6669	391.012	0	30.6676	0	0	0	0	642.018	0	0	0	0	15.3338	0	15.3338	0	0	0	0	0	0		0	0	0	0	46.0014	0	0	0	0	276.008	0	0	0	0	0	0	0	0	0	0
2012-03-10	St. 5	Night	0	0	345.593	529.42	44.1183	735.305	0	154.414	0	0	0	0	906.895	0	0	0	7.35305	0	0	0	0	0	14.7061	0	7.35305	0		0	0	0	0	29.4122	0	0	0	0	338.24	0	0	0	0	7.35305	0	0	0	0	0
2012-03-12	St. 1	Day	7.6669	0	23.0007	7.6669	0	99.6697	0	69.0021	0	7.6669	0	0	545.348	0	0	0	0	7.6669	0	0	0	0	53.6683	7.6669	0	0		0	0	0	0	92.0028	0	0	0	0	452.347	0	0	0	0	0	0	0	0	0	0
2012-03-12	St. 2	Day	0	0	21.5549	6.46648	0	34.4879	0	56.0429	0	2.15549	2.15549	0	383.681	0	0	0	0	4.31099	2.15549	0	0	0	68.9758	0	0	0		0	0	0	2.15549	8.62198	2.15549	0	0	0	53.8874	0	0	0	0	0	0	0	0	0	0
2012-03-12	St. 3	Day	13.2696	0	185.775	119.427	13.2696	643.577	6.63482	139.331	0	0	13.2696	0	497.011	0	0	0	0	0	0	0	0	0	46.4437	0	0	0		0	0	0	6.63482	79.6178	0	0	0	0	457.803	0	0	6.63482	0	13.2696	0	0	0	0	0
2012-03-12	St. 4	Day	0	0	15.816	47.448	7.908	403.308	0	94.896	0	0	0	0	329.056	0	23.724	0	0	7.908	0	0	0	0	7.908	0	0	0		0	7.908	0	7.908	31.632	0	0	0	0	205.608	0	0	0	0	0	0	0	0	0	0
2012-03-12	St. 5	Day	0	0	45.3691	123.145	0	550.91	0	32.4065	0	0	0	0	745.13	0	12.9626	0	0	6.4813	0	0	0	0	19.4439	6.4813	0	0		0	0	12.9626	0	64.813	0	0	0	0	200.92	0	0	6.4813	0	0	0	0	0	0	0
2012-03-12	St. 1	Night	0	0	23.0007	7.6669	15.3338	115.004	0	84.3359	0	0	0	0	768.353	0	0	0	0	15.3338	0	0	0	0	92.0028	0	0	0		0	7.6669	0	38.3345	53.6683	0	0	0	0	107.337	0	0	0	0	7.6669	0	0	0	0	0
2012-03-12	St. 2	Night	0	0	22.748	0	0	49.2872	0	45.4959	0	0	0	0	458.845	3.79133	0	0	0	3.79133	0	0	0	0	79.6178	0	0	0		0	0	0	3.79133	11.374	3.79133	0	0	0	178.192	0	0	0	3.79133	0	0	0	0	0	0
2012-03-12	St. 3	Night	0	0	59.7134	37.155	5.30786	535.43	0	50.4246	0	0	10.6157	0	573.789	0	0	0	5.30786	1.99045	0	0	0	0	63.0308	0	0	0		0	0	15.9236	7.2983	32.5106	0	0	0	0	0	0	0	0	0	0	0	0	0	0	0
2012-03-12	St. 4	Night	0	0	184.006	352.678	0	1188.37	0	414.013	0	0	0	0	943.692	0	38.3345	0	30.6676	0	0	0	0	0	61.3352	0	0	0		0	15.3338	0	0	23.0007	0	0	0	0	314.343	0	0	0	7.6669	7.6669	0	0	0	0	0
2012-03-12	St. 5	Night	0	0	139.708	102.453	9.31387	204.905	0	0	0	0	0	0	390.299	0	18.6277	0	0	0	0	0	0	0	27.9416	0	0	0		0	9.31387	0	0	27.9416	0	0	0	0	139.708	0	0	0	0	0	0	0	0	0	0
[truncated: 22 more columns]

## Sheet: Temp&Secchi_Raw
Date	Site	Time	Water temperature	Secchi depth
(mm/dd/yy)			(ºC)	(m)
2012-03-08	St. 1	Day	27.5	0.35
2012-03-08	St. 2	Day	27.5	0.3
2012-03-08	St. 3	Day	27.8	0.4
2012-03-08	St. 4	Day	27.8	1
2012-03-08	St. 5	Day	27.8	1
2012-03-08	St. 1	Night	27.2	nd
2012-03-08	St. 2	Night	27.4	nd
2012-03-08	St. 3	Night	27.4	nd
2012-03-08	St. 4	Night	27.4	nd
2012-03-08	St. 5	Night	27.4	nd
2012-03-10	St. 1	Day	28	0.25
2012-03-10	St. 2	Day	27.7	0.3
2012-03-10	St. 3	Day	27.8	0.35
2012-03-10	St. 4	Day	28.7	1.2
2012-03-10	St. 5	Day	28.8	1.25
2012-03-10	St. 1	Night	27.1	nd
2012-03-10	St. 2	Night	27.1	nd
2012-03-10	St. 3	Night	27.5	nd
2012-03-10	St. 4	Night	27.6	nd
2012-03-10	St. 5	Night	27.4	nd
2012-03-12	St. 1	Day	27.7	0.24
2012-03-12	St. 2	Day	27.7	0.26
2012-03-12	St. 3	Day	27.9	0.34
2012-03-12	St. 4	Day	29.8	1.22
2012-03-12	St. 5	Day	29	1.26
2012-03-12	St. 1	Night	27.3	nd
2012-03-12	St. 2	Night	27.3	nd
2012-03-12	St. 3	Night	27.3	nd
2012-03-12	St. 4	Night	27.8	nd
2012-03-12	St. 5	Night	27.3	nd

## Sheet: Chl-a_Raw
Date	Site	Chl-a
(mm/dd/yy)		(µg/L)
2012-03-08	St. 1	4.04278
2012-03-08	St. 1	3.29176
2012-03-08	St. 3	2.01912
2012-03-08	St. 3	2.02451
2012-03-08	St. 5	2.14404
2012-03-08	St. 5	1.25606
2012-03-08	St. 5	1.38207
2012-03-10	St. 1	2.77929
2012-03-10	St. 1	3.79918
2012-03-10	St. 3	2.52054
2012-03-10	St. 3	2.26178
2012-03-10	St. 5	2.02308
2012-03-10	St. 5	2.63737
2012-03-12	St. 1	5.69632
2012-03-12	St. 1	3.03973
2012-03-12	St. 3	1.45636
2012-03-12	St. 3	2.31748
2012-03-12	St. 5	2.02372
2012-03-12	St. 5	1.92022

## Sheet: POCN_Raw
Date	Site	POC	PON
(mm/dd/yy)		(mg/m3)	(mg/m3)
2012-03-08	St. 1	1.55805	0.323361
2012-03-08	St. 1	1.89888	0.362288
2012-03-08	St. 3	1.25778	0.347196
2012-03-08	St. 3	0.810544	nd
2012-03-08	St. 5	0.580825	0.111701
2012-03-08	St. 5	0.451145	0.113214
2012-03-10	St. 1	1.26639	0.359914
2012-03-10	St. 1	1.01785	0.337919
2012-03-10	St. 3	0.729485	0.306665
2012-03-10	St. 3	0.765365	0.304912
2012-03-10	St. 5	0.34886	0.108499
2012-03-10	St. 5	0.447651	0.116488
2012-03-12	St. 1	0.725196	0.306498
2012-03-12	St. 1	1.10444	0.307341
2012-03-12	St. 3	0.934762	0.30606
2012-03-12	St. 3	0.788079	0.285449
2012-03-12	St. 5	0.403091	0.116744
2012-03-12	St. 5	0.445844	0.119906
